# Supplementary material for: Molecular bases of circadian magnesium rhythms across eukaryotes
Source: FEBS Lett. 2025 Nov 17;600(6):894–909. doi: 10.1002/1873-3468.70228 (PMC13022745; doi:10.1002/1873-3468.70228)
Supplement: Supplementary file 1 — Table S1. Genome versions and protein accessions numbers used in this paper. [file FEB2-600-894-s001.xlsx]

## Sheet: Sheet1
Protein family	Species	Genome version	Downloaded from	Reference (doi)	Accession	Name on tree
CNNM/CorC	Allomyces macrogynus (ATCC 38327)	NA	JGI (mycocosm)	https://doi.org/10.1073/pnas.2116841119	10267	Allomyces macrogynus 1
CNNM/CorC	Allomyces macrogynus (ATCC 38327)	NA	JGI (mycocosm)	https://doi.org/10.1073/pnas.2116841119	968	Allomyces macrogynus 2
CNNM/CorC	Allomyces macrogynus (ATCC 38327)	NA	JGI (mycocosm)	https://doi.org/10.1073/pnas.2116841119	967	Allomyces macrogynus 3
CNNM/CorC	Amphimedon queenslandica	v1.1	EnsemblMetazoa	https://doi.org/10.1038/nature09201	XP_003384720.1	Amphimedon queenslandica 1
CNNM/CorC	Amphimedon queenslandica	v1.1	EnsemblMetazoa	https://doi.org/10.1038/nature09201	XP_019848829.1	Amphimedon queenslandica 2
CNNM/CorC	Amphimedon queenslandica	v1.1	EnsemblMetazoa	https://doi.org/10.1038/nature09201	XP_019851308.1	Amphimedon queenslandica 3
CNNM/CorC	Arabidopsis thaliana	TAIR10	JGI (phytozome)	https://doi.org/10.1093/nar/gkad624	AT4G14240.1|PACid:19645915	Arabidopsis thaliana MGR1
CNNM/CorC	Arabidopsis thaliana	TAIR10	JGI (phytozome)	https://doi.org/10.1093/nar/gkad625	AT4G14230.1|PACid:19644468	Arabidopsis thaliana MGR2
CNNM/CorC	Arabidopsis thaliana	TAIR10	JGI (phytozome)	https://doi.org/10.1093/nar/gkad626	AT1G03270.1|PACid:19654752	Arabidopsis thaliana MGR3
CNNM/CorC	Arabidopsis thaliana	TAIR10	JGI (phytozome)	https://doi.org/10.1093/nar/gkad627	AT1G47330.1|PACid:19655369	Arabidopsis thaliana MGR4
CNNM/CorC	Arabidopsis thaliana	TAIR10	JGI (phytozome)	https://doi.org/10.1093/nar/gkad628	AT5G52790.1|PACid:19665920	Arabidopsis thaliana MGR5
CNNM/CorC	Arabidopsis thaliana	TAIR10	JGI (phytozome)	https://doi.org/10.1093/nar/gkad629	AT4G33700.1|PACid:19647857	Arabidopsis thaliana MGR6
CNNM/CorC	Arabidopsis thaliana	TAIR10	JGI (phytozome)	https://doi.org/10.1093/nar/gkad630	AT2G14520.1|PACid:19643221	Arabidopsis thaliana MGR7
CNNM/CorC	Arabidopsis thaliana	TAIR10	JGI (phytozome)	https://doi.org/10.1093/nar/gkad631	AT3G13070.1|PACid:19661668	Arabidopsis thaliana MGR8
CNNM/CorC	Arabidopsis thaliana	TAIR10	JGI (phytozome)	https://doi.org/10.1093/nar/gkad632	AT1G55930.1|PACid:19654170	Arabidopsis thaliana MGR9
CNNM/CorC	Botrytis cinerea B05.10	ASM83294v1	EnsemblFungi	https://doi.org/10.1111/mpp.12384	Bcin13p03250.1	Botrytis cinerea 1
CNNM/CorC	Caenorhabditis elegans	WBcel235	EnsemblMetazoa	https://doi.org/10.1126/science.282.5396.2012	C52D10.12.1	Caenorhabditis elegans CNNM1
CNNM/CorC	Caenorhabditis elegans	WBcel235	EnsemblMetazoa	https://doi.org/10.1126/science.282.5396.2012	R04E5.2.1	Caenorhabditis elegans CNNM2
CNNM/CorC	Caenorhabditis elegans	WBcel235	EnsemblMetazoa	https://doi.org/10.1126/science.282.5396.2012	C33D12.2a.1	Caenorhabditis elegans CNNM3
CNNM/CorC	Caenorhabditis elegans	WBcel235	EnsemblMetazoa	https://doi.org/10.1126/science.282.5396.2012	C01H6.6.1	Caenorhabditis elegans CNNM4
CNNM/CorC	Caenorhabditis elegans	WBcel235	EnsemblMetazoa	https://doi.org/10.1126/science.282.5396.2012	R13G10.4.1	Caenorhabditis elegans CNNM5
CNNM/CorC	Chlamydomonas reinhardtii	v5.6	JGI(Phytozome)	https://doi.org/10.1126/science.1143609	Cre10.g441550.t1.1	Chlamydomonas reinhardtii 1
CNNM/CorC	Chlamydomonas reinhardtii	v5.6	JGI(Phytozome)	https://doi.org/10.1126/science.1143609	Cre03.g171751.t1.1	Chlamydomonas reinhardtii 2
CNNM/CorC	Chlamydomonas reinhardtii	v5.6	JGI(Phytozome)	https://doi.org/10.1126/science.1143609	Cre13.g573100.t1.1	Chlamydomonas reinhardtii 3
CNNM/CorC	Chlamydomonas reinhardtii	v5.6	JGI(Phytozome)	https://doi.org/10.1126/science.1143609	Cre02.g145150.t2.1	Chlamydomonas reinhardtii 4
CNNM/CorC	Chlamydomonas reinhardtii	v5.6	JGI(Phytozome)	https://doi.org/10.1126/science.1143609	Cre17.g719250.t1.1	Chlamydomonas reinhardtii 5
CNNM/CorC	Crassostrea gigas	cgigas_uk_roslin_v1	EnsemblMetazoa	https://doi.org/10.1093/gigascience/giab020	G14772.1:cds	Crassostrea gigas 1
CNNM/CorC	Crassostrea gigas	cgigas_uk_roslin_v1	EnsemblMetazoa	https://doi.org/10.1093/gigascience/giab020	G17718.1:cds	Crassostrea gigas 2
CNNM/CorC	Cryptococcus neoformans var neoformans JEC21	NA	JGI (mycocosm)	https://doi.org/10.1126/science.1103773	4537	Cryptococcus neoformans 2
CNNM/CorC	Cryptococcus neoformans var neoformans JEC21	NA	JGI (mycocosm)	https://doi.org/10.1126/science.1103773	1777	Cryptococcus neoformans_1
CNNM/CorC	Drosophila melanogaster	BDGP6.54 release 6	Ensembl	10.1126/science.287.5461.2185	FBpp0291437	Drosophila melanogaster 1
CNNM/CorC	Drosophila melanogaster	BDGP6.54 release 6	Ensembl	10.1126/science.287.5461.2185	FBpp0291436	Drosophila melanogaster 2
CNNM/CorC	Drosophila melanogaster	BDGP6.54 release 6	Ensembl	10.1126/science.287.5461.2185	FBpp0312292	Drosophila melanogaster 3
CNNM/CorC	Drosophila melanogaster	BDGP6.54 release 6	Ensembl	10.1126/science.287.5461.2185	FBpp0306957	Drosophila melanogaster 4
CNNM/CorC	Neurospora crassa OR74A	v2.0	JGI(Mycocosm)	10.1038/nature01554	jgi|Neucr2|8799|NCU04814T0	Neurospora crassa 1
CNNM/CorC	Ostreococcus tauri	v3.0	JGI(Phycosom)	https://www.ncbi.nlm.nih.gov/pubmed/25494611	jgi|Ostta4221_3|74483|OT_ostta05g01490T0	Ostreococcus tauri CNNM1
CNNM/CorC	Ostreococcus tauri	v3.0	JGI(Phycosom)	https://www.ncbi.nlm.nih.gov/pubmed/25494611	jgi|Ostta4221_3|70156|OT_ostta11g01030T0	Ostreococcus tauri CNNM2
CNNM/CorC	Physcomitrella patens	v6.1	JGI(Phytozome)	https://doi.org/10.1038/s41477-023-01614-7	Pp6c25_7750V6.1	Physcomitrella patens 1
CNNM/CorC	Physcomitrella patens	v6.1	JGI(Phytozome)	https://doi.org/10.1038/s41477-023-01614-7	Pp6c2_2350V6.1	Physcomitrella patens 10
CNNM/CorC	Physcomitrella patens	v6.1	JGI(Phytozome)	https://doi.org/10.1038/s41477-023-01614-7	Pp6c1_19990V6.1	Physcomitrella patens 11
CNNM/CorC	Physcomitrella patens	v6.1	JGI(Phytozome)	https://doi.org/10.1038/s41477-023-01614-7	Pp6c16_5750V6.3	Physcomitrella patens 2
CNNM/CorC	Physcomitrella patens	v6.1	JGI(Phytozome)	https://doi.org/10.1038/s41477-023-01614-7	Pp6c1_17130V6.1	Physcomitrella patens 3
CNNM/CorC	Physcomitrella patens	v6.1	JGI(Phytozome)	https://doi.org/10.1038/s41477-023-01614-7	Pp6c23_6150V6.1	Physcomitrella patens 4
CNNM/CorC	Physcomitrella patens	v6.1	JGI(Phytozome)	https://doi.org/10.1038/s41477-023-01614-7	Pp6c24_1190V6.1	Physcomitrella patens 5
CNNM/CorC	Physcomitrella patens	v6.1	JGI(Phytozome)	https://doi.org/10.1038/s41477-023-01614-7	Pp6c16_10370V6.1	Physcomitrella patens 6
CNNM/CorC	Physcomitrella patens	v6.1	JGI(Phytozome)	https://doi.org/10.1038/s41477-023-01614-7	Pp6c5_6770V6.1	Physcomitrella patens 7
CNNM/CorC	Physcomitrella patens	v6.1	JGI(Phytozome)	https://doi.org/10.1038/s41477-023-01614-7	Pp6c24_4970V6.1	Physcomitrella patens 8
CNNM/CorC	Physcomitrella patens	v6.1	JGI(Phytozome)	https://doi.org/10.1038/s41477-023-01614-7	Pp6c10_4250V6.2	Physcomitrella patens 9
CNNM/CorC	Saccharomyces cerevisiae strain S288C	GCA_000146045.2	Saccharomyces Genome Database	https://doi.org/10.1534/g3.113.008995	YOL060C	Saccharomyces cerevisiae
MgtE	Allomyces macrogynus (ATCC 38327)	NA	JGI (mycocosm)	https://doi.org/10.1073/pnas.2116841119	16941	NA
MgtE	Allomyces macrogynus (ATCC 38327)	NA	JGI (mycocosm)	https://doi.org/10.1073/pnas.2116841119	6367	NA
MgtE	Amphimedon queenslandica	v1.1	EnsemblMetazoa	https://doi.org/10.1038/nature09201	XP_019864492.1	NA
MgtE	Amphimedon queenslandica	v1.1	EnsemblMetazoa	https://doi.org/10.1038/nature09201	XP_019864491.1	NA
MgtE	Amphimedon queenslandica	v1.1	EnsemblMetazoa	https://doi.org/10.1038/nature09201	XP_003384010.3	NA
MgtE	Caenorhabditis elegans	WBcel235	EnsemblMetazoa	https://doi.org/10.1126/science.282.5396.2012	ZK1053.6.1	NA
MgtE	Caenorhabditis elegans	WBcel235	EnsemblMetazoa	https://doi.org/10.1126/science.282.5396.2012	K07H8.2c.1	NA
MgtE	Caenorhabditis elegans	WBcel235	EnsemblMetazoa	https://doi.org/10.1126/science.282.5396.2012	K07H8.2c.2	NA
MgtE	Caenorhabditis elegans	WBcel235	EnsemblMetazoa	https://doi.org/10.1126/science.282.5396.2012	K07H8.2a.1	NA
MgtE	Caenorhabditis elegans	WBcel235	EnsemblMetazoa	https://doi.org/10.1126/science.282.5396.2012	K07H8.2b.1	NA
MgtE	Caenorhabditis elegans	WBcel235	EnsemblMetazoa	https://doi.org/10.1126/science.282.5396.2012	ZK185.2.1	NA
MgtE	Chlamydomonas reinhardtii	v5.6	JGI(Phytozome)	https://doi.org/10.1126/science.1143609	Cre06.g288050.t1.2	NA
MgtE	Chlamydomonas reinhardtii	v5.6	JGI(Phytozome)	https://doi.org/10.1126/science.1143609	Cre12.g483900.t1.1	NA
MgtE	Crassostrea gigas	cgigas_uk_roslin_v1	EnsemblMetazoa	https://doi.org/10.1093/gigascience/giab020	G30360.1:cds	NA
MgtE	Cryptococcus neoformans var neoformans JEC21	NA	JGI (mycocosm)	https://doi.org/10.1126/science.1103773	956	NA
MgtE	Drosophila melanogaster	BDGP6.54 release 6	Ensembl	10.1126/science.287.5461.2185	FBpp0305350	NA
MgtE	Drosophila melanogaster	BDGP6.54 release 6	Ensembl	10.1126/science.287.5461.2185	FBpp0112365	NA
MgtE	Drosophila melanogaster	BDGP6.54 release 6	Ensembl	10.1126/science.287.5461.2185	FBpp0305349	NA
MgtE	Drosophila melanogaster	BDGP6.54 release 6	Ensembl	10.1126/science.287.5461.2185	FBpp0112363	NA
MgtE	Drosophila melanogaster	BDGP6.54 release 6	Ensembl	10.1126/science.287.5461.2185	FBpp0112366	NA
MgtE	Drosophila melanogaster	BDGP6.54 release 6	Ensembl	10.1126/science.287.5461.2185	FBpp0112367	NA
MgtE	Drosophila melanogaster	BDGP6.54 release 6	Ensembl	10.1126/science.287.5461.2185	FBpp0308858	NA
MgtE	Drosophila melanogaster	BDGP6.54 release 6	Ensembl	10.1126/science.287.5461.2185	FBpp0112364	NA
MgtE	Ostreococcus tauri	v3.0	JGI(Phycosom)	https://www.ncbi.nlm.nih.gov/pubmed/25494611	jgi|Ostta4221_3|72445|OT_ostta18g01947T0	NA
mmgt	Allomyces macrogynus (ATCC 38327)	NA	JGI (mycocosm)	https://doi.org/10.1073/pnas.2116841119	2875	NA
mmgt	Allomyces macrogynus (ATCC 38327)	NA	JGI (mycocosm)	https://doi.org/10.1073/pnas.2116841119	6923	NA
mmgt	Amphimedon queenslandica	v1.1	EnsemblMetazoa	https://doi.org/10.1038/nature09201	XP_019853098.1	NA
mmgt	Arabidopsis thaliana	TAIR10	JGI (phytozome)	https://doi.org/10.1093/nar/gkad641	AT5G03345.1|PACid:19669729	NA
mmgt	Botrytis cinerea B05.10	ASM83294v1	EnsemblFungi	https://doi.org/10.1111/mpp.12384	Bcin11p04430.1	NA
mmgt	Caenorhabditis elegans	WBcel235	EnsemblMetazoa	https://doi.org/10.1126/science.282.5396.2012	B0334.15.1	NA
mmgt	Caenorhabditis elegans	WBcel235	EnsemblMetazoa	https://doi.org/10.1126/science.282.5396.2012	B0334.15.2	NA
mmgt	Crassostrea gigas	cgigas_uk_roslin_v1	EnsemblMetazoa	https://doi.org/10.1093/gigascience/giab020	G16055.5:cds	NA
mmgt	Crassostrea gigas	cgigas_uk_roslin_v1	EnsemblMetazoa	https://doi.org/10.1093/gigascience/giab020	G16055.4:cds	NA
mmgt	Crassostrea gigas	cgigas_uk_roslin_v1	EnsemblMetazoa	https://doi.org/10.1093/gigascience/giab020	G16055.1:cds	NA
mmgt	Crassostrea gigas	cgigas_uk_roslin_v1	EnsemblMetazoa	https://doi.org/10.1093/gigascience/giab020	G16055.2:cds	NA
mmgt	Cryptococcus neoformans var neoformans JEC21	NA	JGI (mycocosm)	https://doi.org/10.1126/science.1103773	3783	NA
mmgt	Drosophila melanogaster	BDGP6.54 release 6	Ensembl	10.1126/science.287.5461.2185	FBpp0080679	NA
mmgt	Neurospora crassa OR74A	v2.0	JGI(Mycocosm)	10.1038/nature01554	jgi|Neucr2|970|NCU09386T0	NA
mmgt	Physcomitrella patens	v6.1	JGI(Phytozome)	https://doi.org/10.1038/s41477-023-01614-7	Pp6c5_8430V6.1	NA
mmgt	Saccharomyces cerevisiae strain S288C	GCA_000146045.2	Saccharomyces Genome Database	https://doi.org/10.1534/g3.113.008996	YIL027C	NA
MRS2/CorA/ALR	Allomyces macrogynus (ATCC 38327)	NA	JGI (mycocosm)	https://doi.org/10.1073/pnas.2116841119	18852	Allomyces macrogynus 1
MRS2/CorA/ALR	Allomyces macrogynus (ATCC 38327)	NA	JGI (mycocosm)	https://doi.org/10.1073/pnas.2116841119	13372	Allomyces macrogynus 2
MRS2/CorA/ALR	Allomyces macrogynus (ATCC 38327)	NA	JGI (mycocosm)	https://doi.org/10.1073/pnas.2116841119	14859	Allomyces macrogynus 3
MRS2/CorA/ALR	Allomyces macrogynus (ATCC 38327)	NA	JGI (mycocosm)	https://doi.org/10.1073/pnas.2116841119	4466	Allomyces macrogynus 4
MRS2/CorA/ALR	Allomyces macrogynus (ATCC 38327)	NA	JGI (mycocosm)	https://doi.org/10.1073/pnas.2116841119	6806	Allomyces macrogynus 5
MRS2/CorA/ALR	Allomyces macrogynus (ATCC 38327)	NA	JGI (mycocosm)	https://doi.org/10.1073/pnas.2116841119	2993	Allomyces macrogynus 6
MRS2/CorA/ALR	Allomyces macrogynus (ATCC 38327)	NA	JGI (mycocosm)	https://doi.org/10.1073/pnas.2116841119	219	Allomyces macrogynus 7
MRS2/CorA/ALR	Amphimedon queenslandica	v1.1	EnsemblMetazoa	https://doi.org/10.1038/nature09201	XP_011402912.2	Amphimedon queenslandica 1
MRS2/CorA/ALR	Arabidopsis thaliana	TAIR10	JGI (phytozome)	https://doi.org/10.1093/nar/gkad636	AT2G03620.1|PACid	Arabidposis thaliana MGT3
MRS2/CorA/ALR	Arabidopsis thaliana	TAIR10	JGI (phytozome)	https://doi.org/10.1093/nar/gkad638	AT4G28580.1|PACid	Arabidposis thaliana MGT5
MRS2/CorA/ALR	Arabidopsis thaliana	TAIR10	JGI (phytozome)	https://doi.org/10.1093/nar/gkad633	AT1G80900.1|PACid	Arabidposis thaliana MGT1
MRS2/CorA/ALR	Arabidopsis thaliana	TAIR10	JGI (phytozome)	https://doi.org/10.1093/nar/gkad635	AT1G16010.2|PACid	Arabidposis thaliana MGT2
MRS2/CorA/ALR	Arabidopsis thaliana	TAIR10	JGI (phytozome)	https://doi.org/10.1093/nar/gkad639	AT3G58970.1|PACid	Arabidposis thaliana MGT6
MRS2/CorA/ALR	Arabidopsis thaliana	TAIR10	JGI (phytozome)	https://doi.org/10.1093/nar/gkad637	AT3G19640.1|PACid	Arabidposis thaliana MGT4
MRS2/CorA/ALR	Arabidopsis thaliana	TAIR10	JGI (phytozome)	https://doi.org/10.1093/nar/gkad634	AT5G22830.1|PACid	Arabidposis thaliana MGT10
MRS2/CorA/ALR	Arabidopsis thaliana	TAIR10	JGI (phytozome)	https://doi.org/10.1093/nar/gkad640	AT5G09690.2|PACid	Arabidposis thaliana MGT7
MRS2/CorA/ALR	Arabidopsis thaliana	TAIR10	JGI (phytozome)	https://doi.org/10.1093/nar/gkad641	AT5G64560.1|PACid	Arabidposis thaliana MGT9
MRS2/CorA/ALR	Botrytis cinerea B05.10	ASM83294v1	EnsemblFungi	https://doi.org/10.1111/mpp.12384	Bcin08p06890.1	Botrytis cinerea 1
MRS2/CorA/ALR	Botrytis cinerea B05.10	ASM83294v1	EnsemblFungi	https://doi.org/10.1111/mpp.12384	Bcin02p04560.1	Botrytis cinerea 2
MRS2/CorA/ALR	Botrytis cinerea B05.10	ASM83294v1	EnsemblFungi	https://doi.org/10.1111/mpp.12384	Bcin03p07480.1	Botrytis cinerea 3
MRS2/CorA/ALR	Botrytis cinerea B05.10	ASM83294v1	EnsemblFungi	https://doi.org/10.1111/mpp.12384	Bcin09p03600.1	Botrytis cinerea 4
MRS2/CorA/ALR	Chlamydomonas reinhardtii	v5.6	JGI(Phytozome)	https://doi.org/10.1126/science.1143609	Cre08.g379900.t1.1	Chlamydomonas reinhardtii 1
MRS2/CorA/ALR	Chlamydomonas reinhardtii	v5.6	JGI(Phytozome)	https://doi.org/10.1126/science.1143609	Cre12.g550277.t1.1	Chlamydomonas reinhardtii 2
MRS2/CorA/ALR	Chlamydomonas reinhardtii	v5.6	JGI(Phytozome)	https://doi.org/10.1126/science.1143609	Cre02.g101500.t1.2	Chlamydomonas reinhardtii 3
MRS2/CorA/ALR	Chlamydomonas reinhardtii	v5.6	JGI(Phytozome)	https://doi.org/10.1126/science.1143609	Cre07.g352750.t1.2	Chlamydomonas reinhardtii 4
MRS2/CorA/ALR	Chlamydomonas reinhardtii	v5.6	JGI(Phytozome)	https://doi.org/10.1126/science.1143609	Cre06.g291950.t1.2	Chlamydomonas reinhardtii 5
MRS2/CorA/ALR	Chlamydomonas reinhardtii	v5.6	JGI(Phytozome)	https://doi.org/10.1126/science.1143609	Cre02.g144006.t1.1	Chlamydomonas reinhardtii 6
MRS2/CorA/ALR	Chlamydomonas reinhardtii	v5.6	JGI(Phytozome)	https://doi.org/10.1126/science.1143609	Cre50.g761497.t1.1	Chlamydomonas reinhardtii 7
MRS2/CorA/ALR	Cryptococcus neoformans var neoformans JEC21	NA	JGI (mycocosm)	https://doi.org/10.1126/science.1103773	5280	Cryptococcus neoformans 1
MRS2/CorA/ALR	Cryptococcus neoformans var neoformans JEC21	NA	JGI (mycocosm)	https://doi.org/10.1126/science.1103773	2654	Cryptococcus neoformans 2
MRS2/CorA/ALR	Neurospora crassa OR74A	v2.0	JGI(Mycocosm)	10.1038/nature01554	jgi|Neucr2|217|NCU09091T0	Neurospora crassa 3
MRS2/CorA/ALR	Neurospora crassa OR74A	v2.0	JGI(Mycocosm)	10.1038/nature01554	jgi|Neucr2|1385|NCU03312T0	Neurospora crassa 1
MRS2/CorA/ALR	Neurospora crassa OR74A	v2.0	JGI(Mycocosm)	10.1038/nature01554	jgi|Neucr2|4207|NCU11312T0	Neurospora crassa 2
MRS2/CorA/ALR	Ostreococcus tauri	v3.0	JGI(Phycosom)	https://www.ncbi.nlm.nih.gov/pubmed/25494611	jgi|Ostta4221_3|71971|OT_ostta16g02620T0	Ostreococcus tauri 2
MRS2/CorA/ALR	Ostreococcus tauri	v3.0	JGI(Phycosom)	https://www.ncbi.nlm.nih.gov/pubmed/25494611	jgi|Ostta4221_3|75828|OT_ostta08g00300T0	Ostreococcus tauri 1
MRS2/CorA/ALR	Ostreococcus tauri	v3.0	JGI(Phycosom)	https://www.ncbi.nlm.nih.gov/pubmed/25494611	jgi|Ostta4221_3|76499|OT_ostta09g02720T0	Ostreococcus tauri 3
MRS2/CorA/ALR	Physcomitrella patens	v6.1	JGI(Phytozome)	https://doi.org/10.1038/s41477-023-01614-7	Pp6c2_19440V6.2	Physcomitrium patens 1
MRS2/CorA/ALR	Physcomitrella patens	v6.1	JGI(Phytozome)	https://doi.org/10.1038/s41477-023-01614-7	Pp6c12_2760V6.1	Physcomitrium patens 2
MRS2/CorA/ALR	Physcomitrella patens	v6.1	JGI(Phytozome)	https://doi.org/10.1038/s41477-023-01614-7	Pp6c2_13230V6.2	Physcomitrium patens 3
MRS2/CorA/ALR	Physcomitrella patens	v6.1	JGI(Phytozome)	https://doi.org/10.1038/s41477-023-01614-7	Pp6c4_4590V6.1	Physcomitrium patens 4
MRS2/CorA/ALR	Physcomitrella patens	v6.1	JGI(Phytozome)	https://doi.org/10.1038/s41477-023-01614-7	Pp6c8_11790V6.1	Physcomitrium patens 5
MRS2/CorA/ALR	Physcomitrella patens	v6.1	JGI(Phytozome)	https://doi.org/10.1038/s41477-023-01614-7	Pp6c24_7560V6.1	Physcomitrium patens 6
MRS2/CorA/ALR	Physcomitrella patens	v6.1	JGI(Phytozome)	https://doi.org/10.1038/s41477-023-01614-7	Pp6c3_17450V6.1	Physcomitrium patens 7
MRS2/CorA/ALR	Physcomitrella patens	v6.1	JGI(Phytozome)	https://doi.org/10.1038/s41477-023-01614-7	Pp6c11_2700V6.1	Physcomitrium patens 8
MRS2/CorA/ALR	Physcomitrella patens	v6.1	JGI(Phytozome)	https://doi.org/10.1038/s41477-023-01614-7	Pp6c25_5330V6.2	Physcomitrium patens 9
MRS2/CorA/ALR	Physcomitrella patens	v6.1	JGI(Phytozome)	https://doi.org/10.1038/s41477-023-01614-7	Pp6c5_7340V6.1	Physcomitrium patens 10
MRS2/CorA/ALR	Saccharomyces cerevisiae strain S288C	GCA_000146045.2	Saccharomyces Genome Database	https://doi.org/10.1534/g3.113.008997	YFL050C	Saccharomyces cerevisiae ALR2
MRS2/CorA/ALR	Saccharomyces cerevisiae strain S288C	GCA_000146045.2	Saccharomyces Genome Database	https://doi.org/10.1534/g3.113.008998	YKL064W	Saccharomyces cerevisiae MNR2
MRS2/CorA/ALR	Saccharomyces cerevisiae strain S288C	GCA_000146045.2	Saccharomyces Genome Database	https://doi.org/10.1534/g3.113.008999	YOL130W	Saccharomyces cerevisiae ALR1
MRS2/CorA/ALR	Saccharomyces cerevisiae strain S288C	GCA_000146045.2	Saccharomyces Genome Database	https://doi.org/10.1534/g3.113.009000	YOR334W	Saccharomyces cerevisiae MRS2
MRS2/CorA/ALR	Saccharomyces cerevisiae strain S288C	GCA_000146045.2	Saccharomyces Genome Database	https://doi.org/10.1534/g3.113.009001	YPL060W	Saccharomyces cerevisiae LPE10
NIPA	Allomyces macrogynus (ATCC 38327)	NA	JGI (mycocosm)	https://doi.org/10.1073/pnas.2116841119	4439	Allomyces macrogynus 1
NIPA	Allomyces macrogynus (ATCC 38327)	NA	JGI (mycocosm)	https://doi.org/10.1073/pnas.2116841119	6327	Allomyces macrogynus 10
NIPA	Allomyces macrogynus (ATCC 38327)	NA	JGI (mycocosm)	https://doi.org/10.1073/pnas.2116841119	14838	Allomyces macrogynus 2
NIPA	Allomyces macrogynus (ATCC 38327)	NA	JGI (mycocosm)	https://doi.org/10.1073/pnas.2116841119	1358	Allomyces macrogynus 3
NIPA	Allomyces macrogynus (ATCC 38327)	NA	JGI (mycocosm)	https://doi.org/10.1073/pnas.2116841119	4206	Allomyces macrogynus 4
NIPA	Allomyces macrogynus (ATCC 38327)	NA	JGI (mycocosm)	https://doi.org/10.1073/pnas.2116841119	8801	Allomyces macrogynus 5
NIPA	Allomyces macrogynus (ATCC 38327)	NA	JGI (mycocosm)	https://doi.org/10.1073/pnas.2116841119	8800	Allomyces macrogynus 6
NIPA	Allomyces macrogynus (ATCC 38327)	NA	JGI (mycocosm)	https://doi.org/10.1073/pnas.2116841119	18007	Allomyces macrogynus 7
NIPA	Allomyces macrogynus (ATCC 38327)	NA	JGI (mycocosm)	https://doi.org/10.1073/pnas.2116841119	1440	Allomyces macrogynus 8
NIPA	Allomyces macrogynus (ATCC 38327)	NA	JGI (mycocosm)	https://doi.org/10.1073/pnas.2116841119	16906	Allomyces macrogynus 9
NIPA	Amphimedon queenslandica	v1.1	EnsemblMetazoa	https://doi.org/10.1038/nature09201	XP_003383621.1	Amphimedon queenslandica 1
NIPA	Arabidopsis thaliana	TAIR10	JGI (phytozome)	https://doi.org/10.1093/nar/gkad616	AT3G26670.1|PACid	Arabidopsis thaliana 8
NIPA	Arabidopsis thaliana	TAIR10	JGI (phytozome)	https://doi.org/10.1093/nar/gkad617	AT2G21120.1|PACid	Arabidopsis thaliana ENOR3
NIPA	Arabidopsis thaliana	TAIR10	JGI (phytozome)	https://doi.org/10.1093/nar/gkad618	AT4G38730.1|PACid	Arabidopsis thaliana ENOR3L1
NIPA	Arabidopsis thaliana	TAIR10	JGI (phytozome)	https://doi.org/10.1093/nar/gkad619	AT3G23870.1|PACid	Arabidopsis thaliana ENOR3L2
NIPA	Arabidopsis thaliana	TAIR10	JGI (phytozome)	https://doi.org/10.1093/nar/gkad620	AT4G13800.1|PACid	Arabidopsis thaliana ENOR3L3
NIPA	Arabidopsis thaliana	TAIR10	JGI (phytozome)	https://doi.org/10.1093/nar/gkad621	AT1G71900.1|PACid	Arabidopsis thaliana ENOR3L4
NIPA	Arabidopsis thaliana	TAIR10	JGI (phytozome)	https://doi.org/10.1093/nar/gkad622	AT1G34470.1|PACid	Arabidopsis thaliana ENOR3L5
NIPA	Arabidopsis thaliana	TAIR10	JGI (phytozome)	https://doi.org/10.1093/nar/gkad623	AT4G09640.1|PACid	Arabidopsis thaliana ENOR3L6
NIPA	Botrytis cinerea B05.10	ASM83294v1	EnsemblFungi	https://doi.org/10.1111/mpp.12384	Bcin09p06150.1	Botrytis cinerea 1
NIPA	Botrytis cinerea B05.10	ASM83294v1	EnsemblFungi	https://doi.org/10.1111/mpp.12384	Bcin08p00240.1	Botrytis cinerea 2
NIPA	Botrytis cinerea B05.10	ASM83294v1	EnsemblFungi	https://doi.org/10.1111/mpp.12384	Bcin07p01650.1	Botrytis cinerea 3
NIPA	Botrytis cinerea B05.10	ASM83294v1	EnsemblFungi	https://doi.org/10.1111/mpp.12384	Bcin10p05440.1	Botrytis cinerea 4
NIPA	Caenorhabditis elegans	WBcel235	EnsemblMetazoa	https://doi.org/10.1126/science.282.5396.2012	Y53G8B.4b.1	Caenorhabditis elegans 1
NIPA	Caenorhabditis elegans	WBcel235	EnsemblMetazoa	https://doi.org/10.1126/science.282.5396.2012	Y53G8B.4a.1	Caenorhabditis elegans 2
NIPA	Chlamydomonas reinhardtii	v5.6	JGI(Phytozome)	https://doi.org/10.1126/science.1143609	Cre10.g419700.t1.1	Chlamydomonas reinhardtii 1
NIPA	Chlamydomonas reinhardtii	v5.6	JGI(Phytozome)	https://doi.org/10.1126/science.1143609	Cre12.g523100.t1.1	Chlamydomonas reinhardtii 2
NIPA	Chlamydomonas reinhardtii	v5.6	JGI(Phytozome)	https://doi.org/10.1126/science.1143609	Cre08.g358400.t2.1	Chlamydomonas reinhardtii 3
NIPA	Chlamydomonas reinhardtii	v5.6	JGI(Phytozome)	https://doi.org/10.1126/science.1143609	Cre12.g546350.t1.2	Chlamydomonas reinhardtii 4
NIPA	Crassostrea gigas	cgigas_uk_roslin_v1	EnsemblMetazoa	https://doi.org/10.1093/gigascience/giab020	G24822.1	Crassostrea gigas 1
NIPA	Crassostrea gigas	cgigas_uk_roslin_v1	EnsemblMetazoa	https://doi.org/10.1093/gigascience/giab020	G24823.1	Crassostrea gigas 2
NIPA	Crassostrea gigas	cgigas_uk_roslin_v1	EnsemblMetazoa	https://doi.org/10.1093/gigascience/giab020	G1438.1	Crassostrea gigas 3
NIPA	Cryptococcus neoformans var neoformans JEC21	NA	JGI (mycocosm)	https://doi.org/10.1126/science.1103773	2542	Cryptococcus neoformans 1
NIPA	Cryptococcus neoformans var neoformans JEC21	NA	JGI (mycocosm)	https://doi.org/10.1126/science.1103773	1588	Cryptococcus neoformans 2
NIPA	Cryptococcus neoformans var neoformans JEC21	NA	JGI (mycocosm)	https://doi.org/10.1126/science.1103773	1670	Cryptococcus neoformans 3
NIPA	Cryptococcus neoformans var neoformans JEC21	NA	JGI (mycocosm)	https://doi.org/10.1126/science.1103773	5619	Cryptococcus neoformans 4
NIPA	Cryptococcus neoformans var neoformans JEC21	NA	JGI (mycocosm)	https://doi.org/10.1126/science.1103773	947	Cryptococcus neoformans 5
NIPA	Drosophila melanogaster	BDGP6.54 release 6	Ensembl	10.1126/science.287.5461.2185	FBpp0079978	Drosophila melanogaster 1
NIPA	Drosophila melanogaster	BDGP6.54 release 6	Ensembl	10.1126/science.287.5461.2185	FBpp0302956	Drosophila melanogaster 2
NIPA	Neurospora crassa OR74A	v2.0	JGI(Mycocosm)	10.1038/nature01554	jgi|Neucr2|162|NCU07447T0	Neurospora crassa 1
NIPA	Neurospora crassa OR74A	v2.0	JGI(Mycocosm)	10.1038/nature01554	jgi|Neucr2|4197|NCU06218T0	Neurospora crassa 2
NIPA	Neurospora crassa OR74A	v2.0	JGI(Mycocosm)	10.1038/nature01554	jgi|Neucr2|6053|NCU04457T0	Neurospora crassa 3
NIPA	Neurospora crassa OR74A	v2.0	JGI(Mycocosm)	10.1038/nature01554	jgi|Neucr2|4826|NCU00490T1	Neurospora crassa 4
NIPA	Neurospora crassa OR74A	v2.0	JGI(Mycocosm)	10.1038/nature01554	jgi|Neucr2|4825|NCU00490T0	Neurospora crassa 5
NIPA	Ostreococcus tauri	v3.0	JGI(Phycosom)	https://www.ncbi.nlm.nih.gov/pubmed/25494611	jgi|Ostta4221_3|71073|OT_ostta14g00470T0	Ostreococcus tauri 1
NIPA	Physcomitrella patens	v6.1	JGI(Phytozome)	https://doi.org/10.1038/s41477-023-01614-7	Pp6c7_40V6.1	Physcomitrella patens 1
NIPA	Physcomitrella patens	v6.1	JGI(Phytozome)	https://doi.org/10.1038/s41477-023-01614-7	Pp6c8_2060V6.1	Physcomitrella patens 2
NIPA	Physcomitrella patens	v6.1	JGI(Phytozome)	https://doi.org/10.1038/s41477-023-01614-7	Pp6c3_19300V6.1	Physcomitrella patens 3
NIPA	Physcomitrella patens	v6.1	JGI(Phytozome)	https://doi.org/10.1038/s41477-023-01614-7	Pp6c8_6930V6.1	Physcomitrella patens 4
NIPA	Physcomitrella patens	v6.1	JGI(Phytozome)	https://doi.org/10.1038/s41477-023-01614-7	Pp6c23_9500V6.2	Physcomitrella patens 5
